# Supplementary material for: Effect of Eicosapentaenoic Acid Supplementation on Murine Preadipocytes 3T3-L1 Cells Activated with Lipopolysaccharide and/or Tumor Necrosis Factor-α
Source: Life (Basel). 2021 Sep 16;11(9):977. doi: 10.3390/life11090977 (PMC8472223; doi:10.3390/life11090977)
Supplement: Supplementary file 1 [file life-11-00977-s001.zip]

Archive with 1 entries (1 files):
- life-1347093-supplementary.pdf
